# Supplementary material for: Physiologically Based Pharmacokinetic Modeling of Biologic Case Studies in Monkeys and Humans Reveals the Necessity of an Additional Clearance Term
Source: Pharmaceutics. 2025 Apr 24;17(5):560. doi: 10.3390/pharmaceutics17050560 (PMC12115253; doi:10.3390/pharmaceutics17050560)
Supplement: Supplementary file 1 [file pharmaceutics-17-00560-s001.zip]

Archive with 1 entries (1 files):
- pharmaceutics-3547018-supplementary.pdf
